# Supplementary material for: The Dog–Owner Relationship: Refinement and Validation of the Italian C/DORS for Dog Owners and Correlation with the LAPS
Source: Animals (Basel). 2021 Jul 22;11(8):2166. doi: 10.3390/ani11082166 (PMC8388506; doi:10.3390/ani11082166)
Supplement: Supplementary file 1 [file animals-11-02166-s001.zip]

Archive with 1 entries (1 files):
- animals-1297451-supplementary.pdf
